# Supplementary material for: Multi-analyte liquid biopsies for molecular pathway guided personalized treatment selection in advanced refractory cancers: A clinical utility pilot study
Source: Front Oncol. 2022 Dec 23;12:972322. doi: 10.3389/fonc.2022.972322 (PMC9822573; doi:10.3389/fonc.2022.972322)
Supplement: Supplementary file 1 [file DataSheet_1.xlsx]

## Sheet: S1. Demographics Ret
Supplementary Table 1. Demographics of Retrospective study cohort
Demographics of Retrospective study cohort
Parameter	Retrospective
Total Patients	1299
Gender
Male	580
Female	719
Age
Median (Range)	57 (2-89)
Cancer Types and Organs
Adrenal	2
Anal	4
Bile Duct	18
Bladder	22
Bone	10
Breast	304
Cervix	8
Central Nervous System	32
Colorectal	167
Esophagus	43
Gall Bladder	12
Gastrointestinal Stromal Tumors	2
Head and Neck	49
Kidney	17
Liver	14
Lung - Non small cell lung cancer	130
Lung - Small cell lung cancer	1
Melanoma	33
Mesothelioma	11
Neuroendocrine	23
Ovary	88
Pancreas	94
Prostate	60
Sarcoma	61
Skin	2
Small Bowel	5
Stomach	24
Testes	8
Thymus	2
Thyroid	9
Unknown Primary	21
Uterine	21
Vulva	2
Therapy Status
Treated	1193
Therapy Naïve	86
Unknown	20

## Sheet: S2. Demographics Pro
Supplementary Table 2. Demographics of Prospective study cohort
Eval	ID	Gender	Age Range	Cancer Type / Organ	Subtype / HPE		Parameter	ITT	Evaluable
N	17974	F	36 - 40	Breast	Invasive Ductal Carcinoma		Total Patients	29	26
N	28238	F	16 - 20	Ovary	Adenocarcinoma		Gender
N	21283	M	61 - 65	Colorectal	Adenocarcinoma		Male	14	13
Y	15372	F	41 - 45	Breast	Invasive Ductal Carcinoma		Female	15	13
Y	20273	F	56 - 60	Breast	Invasive Ductal Carcinoma		Age
Y	21833	F	51 - 55	Breast	Invasive Ductal Carcinoma		Median (Range)	45 (19 - 70)	46 (27 - 70)
Y	24925	F	36 - 40	Breast	Invasive Ductal Carcinoma		Cancer Types and Organs
Y	20871	F	46 - 50	Colorectal	Adenocarcinoma		Breast	5	4
Y	21074	F	26 - 30	Colorectal	Adenocarcinoma		Colorectal	5	4
Y	16711	F	41 - 45	Endometrium	Adenocarcinoma		Endometrium	1	1
Y	21174	F	26 - 30	Lung	Adenocarcinoma		Esophagus	2	2
Y	21433	F	46 - 50	Occult	(Unknown)		Head and Neck	4	4
Y	27548	F	36 - 40	Ovary	Adenocarcinoma		Lung	3	3
Y	31918	F	36 - 40	Ovary	Adenocarcinoma		Occult Primary	1	1
Y	16425	F	41 - 45	Skin	Pilomatrixoma		Ovary	3	2
Y	16387	F	66 - 70	Stomach	Adenocarcinoma		Prostate	1	1
Y	28854	M	36 - 40	Colorectal	Adenocarcinoma		Skin	1	1
Y	32061	M	61 - 65	Colorectal	Adenocarcinoma		Stomach	1	1
Y	17725	M	36 - 40	Head and Neck	Squamous Cell Carcinoma		Testes	2	2
Y	20810	M	46 - 50	Head and Neck	Squamous Cell Carcinoma		Prior Therapies
Y	21597	M	13 - 35	Head and Neck	Squamous Cell Carcinoma		All Therapies: Median (Range)	4 (2 - 8)	4 (2 - 8)
Y	28437	M	46 - 50	Head And Neck	Squamous Cell Carcinoma		Systemic Therapies: Median (Range)	3 (1 - 6)	3 (1 - 6)
Y	22063	M	61 - 65	Lung	Adenocarcinoma		Surgery (number of patients)	20	17
Y	25653	M	46 - 50	Lung	Adenocarcinoma		Radiation (number of patients)	15	13
Y	26039	M	56 - 60	Esophagus	Squamous Cell Carcinoma
Y	31754	M	41 - 45	Esophagus	Squamous Cell Carcinoma
Y	17425	M	66 - 70	Prostate	Adenocarcinoma
Y	14405	M	26 - 30	Testes	Non-Seminomatous Germ Cell Tumor
Y	17976	M	46 - 50	Testes	Non-Seminomatous Germ Cell Tumor

## Sheet: S3. Baseline Status
Supplementary Table 3. Extent of disease (primary and metastatic lesions) at baseline
Eval	ID	Gender	Age Range	Cancer Type / Organ	Primary	Lung	Liver	Peritoneal	LN	Bone	Bone Marrow	Soft Tissue	Brain	Other mets
N	17974	F	36 - 40	Breast	Y	Y	Y	-	Y	-	-	-	-	-
N	28238	F	16 - 20	Ovary	Y	-	-	-	-	-	-	-	-	Y
N	21283	M	61 - 65	Colorectal	Y	-	-	-	Y	-	-	Y	-	Y
Y	14405	M	26 - 30	Testes	N	-	-	Y	-	-	-	-	-	Y
Y	15372	F	41 - 45	Breast	N	Y	Y	-	Y	Y	-	-	-	-
Y	16387	F	66 - 70	Stomach	Y	Y	-	-	Y	Y	-	-	-	-
Y	16425	F	41 - 45	Skin	Y	Y	-	-	Y	-	-	Y	-	Y
Y	16711	F	41 - 45	Endometrium	N	-	Y	Y	-	-	-	Y	-	Y
Y	17425	M	66 - 70	Prostate	N	-	-	-	Y	Y	-	Y	-	Y
Y	17725	M	36 - 40	Head and Neck	N	Y	-	-	Y	-	-	Y	-	-
Y	17976	M	46 - 50	Testes	N	-	Y	-	Y	Y	-	-	-	Y
Y	20273	F	56 - 60	Breast	N	-	-	-	Y	-	-	-	-	Y
Y	20810	M	46 - 50	Head and Neck	N	Y	-	-	Y	Y	-	-	-	Y
Y	20871	F	46 - 50	Colorectal	Y	Y	Y	-	Y	-	-	-	-	-
Y	21074	F	26 - 30	Colorectal	N	-	-	-	Y	Y	-	-	-	-
Y	21174	F	26 - 30	Lung	Y	-	-	-	Y	Y	-	-	-	Y
Y	21433	F	46 - 50	Occult	n.a.	-	-	-	Y	-	-	-	-	-
Y	21597	M	13 - 35	Head and Neck	N	Y	-	-	Y	Y	-	-	-	-
Y	21833	F	51 - 55	Breast	N	Y	-	-	Y	Y	-	Y	-	-
Y	22063	M	61 - 65	Lung	Y	-	Y	-	Y	-	-	-	Y	Y
Y	24925	F	36 - 40	Breast	N	-	Y	-	Y	Y	-	-	-	Y
Y	25653	M	46 - 50	Lung	Y	-	-	-	Y	Y	-	-	-	Y
Y	26039	M	56 - 60	Oesophagus	Y	Y	-	-	Y	-	-	-	-	Y
Y	27548	F	36 - 40	Ovary	N	-	-	-	Y	-	-	Y	-	Y
Y	28437	M	46 - 50	Head And Neck	N	-	-	-	Y	-	-	Y	-	Y
Y	28854	M	36 - 40	Colorectal	Y	-	Y	-	-	Y	-	-	-	Y
Y	31754	M	41 - 45	Oesophagus	N	-	-	-	Y	-	-	-	-	Y
Y	31918	F	36 - 40	Ovary	N	Y	Y	Y	Y	-	-	Y	-	Y
Y	32061	M	61 - 65	Colorectal	Y	Y	Y	-	Y	Y	-	-	-	-

## Sheet: S4. Prior Treatments
Supplementary Table 4. Prior Treatments
Eval	ID	Gender	Age Range	Cancer Type / Organ	Prior Systemic Lines	Prior Cytotoxic Agents	Prior Targeted Agents	Prior Endocrine Agents	Prior Radiation	Prior Surgery	Total Prior Lines	Prior Systemic Treatments
Y	14405	M	26 - 30	Testes	6	Y	N	N	Y	Y	8	Bleomycin + Etoposide + Cisplatin // Gemcitabine + Cisplatin // Bleomycin + Etoposide + Cisplatin // Vinblastine + 5-fluoruracil // Cyclophosphamide + Methotrexate // Epirubicin + Docetaxel
Y	15372	F	41 - 45	Breast	5	Y	Y	Y	Y	Y	7	Doxorubicin + Cyclophosphamide // Paclitaxel // Tamoxifen // Gemcitabine + Cisplatin // Trastuzumab + Paclitaxel // Eribulin + trastuzumab + Lapatinib + fulvestrant
Y	16387	F	66 - 70	Stomach	4	Y	N	N	N	N	4	Cabazitaxel + 5-fluorouracil // Etoposide + Cisplatin // Methotrexate + Vinorelbine
Y	16425	F	41 - 45	Skin	3	Y	N	N	Y	Y	6	Cisplatin // Paclitaxel + Carboplatin // Paclitaxel + Cisplatin // Bevacizumab + 5 fluoroutacil + Etoposide
Y	16711	F	41 - 45	Endometrium	2	Y	N	N	Y	Y	4	Paclitaxel + Carboplatin // Docetaxel + Cisplatin
Y	17425	M	66 - 70	Prostate	2	Y	N	Y	N	Y	3	Bicalutamide // Docetaxel + Prednisolone
Y	17725	M	36 - 40	Head and Neck	3	Y	N	N	Y	Y	5	Cisplatin // Paclitaxel + Cisplatin + 5-Fluorouracil // Paclitaxel + Carboplatin
Y	17976	M	46 - 50	Testes	1	Y	N	N	N	Y	2	Bleomycin + Etoposide + Cisplatin
Y	20273	F	56 - 60	Breast	3	Y	N	N	N	Y	4	Cyclophosphamide + Doxorubicin + 5-Fluorouracil // Cyclophosphamide + Doxorubicin // Paclitaxel
Y	20810	M	46 - 50	Head and Neck	2	Y	N	N	N	Y	3	Docetaxel + Cisplatin + 5-fluorouracil // Methotrexate + 5 Fluorouracil
Y	20871	F	46 - 50	Colorectal	4	Y	Y	N	N	N	4	Bevacizumab + 5-Fluorouracil + Oxaloplatin // Capecitabine // Capecitabine + Irinotecan // Tegafur
Y	21074	F	26 - 30	Colorectal	3	Y	N	N	Y	Y	5	Capecitabine // 5-Fluorouracil + Oxaliplatin // 5-Fluorouracil + Irinotecan
Y	21174	F	26 - 30	Lung	4	Y	Y	N	N	N	4	Paclitaxel + Carboplatin // Irinotecan + Cisplatin // Bevacizumab // Gemcitabine + Cisplatin
Y	21433	F	46 - 50	Occult	1	Y	N	N	N	Y	2	Paclitaxel + Carboplatin
Y	21597	M	13 - 35	Head and Neck	3	Y	Y	Y	Y	Y	5	Cisplatin // Docetaxel + Cisplatin + 5-Fluorouracil // Megestrol + Gefitinib
Y	21833	F	51 - 55	Breast	6	Y	N	Y	Y	Y	8	Eribulin + Docetaxel // Tamoxifen // Eribulin + Anastrozole // Lapatinib + Letrozole // Gemcitabine + Cisplatin + Exemestane // Capecitabine
Y	22063	M	61 - 65	Lung	3	Y	Y	N	Y	N	4	Paclitaxel + Cisplatin // Gefitinib // Gemcitabine + Cisplatin
Y	24925	F	36 - 40	Breast	3	Y	N	N	Y	Y	5	Cyclophosphamide + Doxorubicin + 5-Fluorouracil // Docetaxel + Carboplatin // Capecitabine
Y	25653	M	46 - 50	Lung	3	Y	Y	N	N	N	3	Paclitaxel + Carboplatin + Bevacizumab // Irinotecan + Cisplatin // Gemcitabine + Cisplatin
Y	26039	M	56 - 60	Oesophagus	2	Y	N	N	N	N	2	Paclitaxel // Irinotecan
Y	27548	F	36 - 40	Ovary	3	Y	N	N	N	Y	4	Paclitaxel + Carboplatin // Gemcitabine + Cisplatin // Liposomal Doxorubicin
Y	28437	M	46 - 50	Head And Neck	2	Y	N	N	Y	Y	4	Paclitaxel + Cisplatin + 5-Fluorouracil // Methotrexate + 5-Fluorouracil
Y	28854	M	36 - 40	Colorectal	3	Y	N	N	Y	N	4	5-Fluorouracil + Oxaliplatin // Capecitabine // 5-Fluorouracil + Irinotecan
Y	31754	M	41 - 45	Oesophagus	2	Y	N	N	Y	N	3	Paclitaxel + Carboplatin // Capecitabine + Oxaliplatin
Y	31918	F	36 - 40	Ovary	2	Y	Y	N	N	Y	3	Paclitaxel + Carboplatin // Gemcitabine + Carboplatin
Y	32061	M	61 - 65	Colorectal	3	Y	Y	N	N	N	4	FOLFOX + Bevacizumab // Capecitabine + Irinotecan // Panitumumab
N	17974	F	36 - 40	Breast	3	Y	N	N	Y	Y	5	Doxorubicin + Cyclophosphamide // Paclitaxel // Gemcitabine + Cisplatin
N	28238	F	16 - 20	Ovary	2	Y	N	N	N	Y	3	Bleomycin + Etoposide + Cisplatin // Paclitaxel + Carboplatin
N	21283	M	61 - 65	Colorectal	2	Y	N	N	Y	Y	4	5-Fluorouracil + Oxaliplatin // 5-Fluorouracil + Irinotecan

## Sheet: S5. Chemo profile
Supplementary Table 5. Cancer-wise in vitro chemoresponse profile
	Cancer Type	Number and % of samples with in vitro chemoresponse to
		SoC Agents			Non-SoC Agents
		>=1	>=2	>=3	>=1	>=2	>=3
	Adrenal (n = 2)	1 (50%)	1 (50%)	0 (0%)	2 (100%)	2 (100%)	2 (100%)
	Anal (n = 4)	1 (25%)	0 (0%)	0 (0%)	4 (100%)	3 (75%)	1 (25%)
	Bile Duct (n = 18)	16 (89%)	10 (56%)	8 (44%)	18 (100%)	18 (100%)	18 (100%)
	Bladder (n = 22)	21 (95%)	15 (68%)	12 (55%)	20 (91%)	19 (86%)	17 (77%)
	Bone (n = 10)	9 (90%)	8 (80%)	7 (70%)	8 (80%)	8 (80%)	7 (70%)
	Breast (n = 304)	277 (91%)	234 (77%)	188 (62%)	259 (85%)	218 (72%)	177 (58%)
	Cervix (n = 8)	5 (63%)	5 (63%)	3 (38%)	7 (88%)	6 (75%)	5 (63%)
	CNS (n = 32)	28 (88%)	24 (75%)	16 (50%)	29 (91%)	25 (78%)	22 (69%)
	Colorectal (n = 167)	114 (68%)	64 (38%)	23 (14%)	161 (96%)	144 (86%)	127 (76%)
	Esophagus (n = 43)	31 (72%)	25 (58%)	17 (40%)	37 (86%)	34 (79%)	29 (67%)
	Gallbladder (n = 12)	10 (83%)	10 (83%)	5 (42%)	10 (83%)	8 (67%)	8 (67%)
	Gastric (n = 24)	22 (92%)	15 (63%)	10 (42%)	21 (88%)	20 (83%)	19 (79%)
	GIST (n = 2)	--	--	--	2 (100%)	2 (100%)	2 (100%)
	Head and Neck (n = 49)	41 (84%)	32 (65%)	28 (57%)	45 (92%)	36 (73%)	29 (59%)
	Kidney (n = 17)	3 (18%)	0 (0%)	0 (0%)	17 (100%)	15 (88%)	11 (65%)
	Liver (n = 14)	9 (64%)	3 (21%)	0 (0%)	14 (100%)	14 (100%)	14 (100%)
	Lung NSCLC (n = 130)	109 (84%)	75 (58%)	59 (45%)	128 (98%)	116 (89%)	99 (76%)
	Lung SCLC (n = 1)	1 (100%)	1 (100%)	0 (0%)	1 (100%)	1 (100%)	1 (100%)
	Melanoma (n = 33)	27 (82%)	19 (58%)	12 (36%)	31 (94%)	27 (82%)	24 (73%)
	Mesothelioma (n = 11)	9 (82%)	6 (55%)	3 (27%)	10 (91%)	9 (82%)	8 (73%)
	Neuroendocrine (n = 23)	21 (91%)	16 (70%)	12 (52%)	18 (78%)	16 (70%)	14 (61%)
	Ovary (n = 88)	82 (93%)	68 (77%)	56 (64%)	84 (95%)	71 (81%)	59 (67%)
	Pancreas (n = 94)	84 (89%)	64 (68%)	39 (41%)	86 (91%)	75 (80%)	69 (73%)
	Prostate (n = 60)	49 (82%)	39 (65%)	26 (43%)	56 (93%)	50 (83%)	47 (78%)
	Sarcoma (n = 61)	58 (95%)	48 (79%)	40 (66%)	57 (93%)	45 (74%)	34 (56%)
	Skin (n = 2)	2 (100%)	2 (100%)	2 (100%)	2 (100%)	2 (100%)	2 (100%)
	Small Bowel (n = 5)	3 (60%)	2 (40%)	1 (20%)	4 (80%)	4 (80%)	4 (80%)
	Testes (n = 8)	6 (75%)	5 (63%)	4 (50%)	7 (88%)	6 (75%)	5 (63%)
	Thymus (n = 2)	2 (100%)	2 (100%)	2 (100%)	2 (100%)	2 (100%)	1 (50%)
	Thyroid (n = 9)	9 (100%)	6 (67%)	4 (44%)	9 (100%)	9 (100%)	9 (100%)
	Unknown Primary (n = 21)	18 (86%)	13 (62%)	9 (43%)	17 (81%)	12 (57%)	8 (38%)
	Uterine (n = 21)	18 (86%)	15 (71%)	12 (57%)	20 (95%)	19 (90%)	16 (76%)
	Vulva (n = 2)	1 (50%)	0 (0%)	0 (0%)	2 (100%)	2 (100%)	2 (100%)
	Overall (n = 1299)	1087 (84%)	827 (64%)	598 (46%)	1188 (91%)	1038 (80%)	890 (69%)

## Sheet: S6. Treatments
Supplementary Table 6. Treatments
Eval	ID	Gender	Age Range	Primary	Regimen	mTOR	AGI	EGFR / ERBB2	Other	CRP	Refrence for Safety of Cytotoxic drugs Combinations
Y	21833	F	51 - 55	Breast	CT	mTOR (ICC): Everolimus	-	-	ESR1 (SNV): Fulvestrant	Paclitaxel, Topotecan	SoC (Cervical Cancer)		CRP	Chemoresistance Profiling
Y	28437	M	46 - 50	Head And Neck	CT	PIK3CA (SNV), mTOR (ICC): Everolimus	-	-	AR (ICC): Bicalutamide	Gemcitabine, Vinorelbine	SoC (Uterine neoplasms and Lymphomas)		ICC	Immunocytochemistry
Y	32061	M	61 - 65	Colorectal	CT	-	VEGFR (ICC): Regorafenib	-	-	Gemcitabine, Oxaliplatin	SoC (Pancreatic cancer)		SNV	Single Nucleotide Variation
Y	16711	F	41 - 45	Endometrium	CT	mTOR (ICC): Everolimus	VEGFR (ICC): Lenvatinib	-	-	Vinorebine	-		CNV	Copy Number Variation
Y	25653	M	46 - 50	Lung	CT	-	VEGFR (ICC): Axitinib	-	-	5-fluorouracil, Irinotecan	SoC (Colorectal Cancer)
Y	31918	F	36 - 40	Ovary	CT	-	VEGFR (ICC): Axitinib	-	-	5-fluorouracil, Mitomycin	SoC (Colorectal Cancer)
Y	21433	F	46 - 50	Occult	CT	-	VEGFR (ICC): Axitinib	-	-	Cisplatin, Gemcitabine	SoC (multiple cancers)
Y	17725	M	36 - 40	Head and Neck	CT	-	VEGFR (ICC): Axitinib	-	-	Cisplatin, Vinblastine	SoC (Lung cancer)
N	28238	F	16 - 20	Ovary	CT	-	VEGFR (ICC): Axitinib	-	-	Dactinomycin, Vincristine	SoC (Ewing's Sarcoma)
N	21283	M	61 - 65	Colon	CT		VEGFR (ICC): Axitinib	KRAS WT: Cetuximab	-	Methotrexate, Vinblastine	Phase II trial (10.1200/JCO.2006.08.2966)
Y	20273	F	56 - 60	Breast	CT	-	VEGF (ICC): Bevacizumab, VEGFR (ICC): Axitinib	-	-	Epirubicin	-
Y	26039	M	56 - 60	Oesophagus	CT	-	VEGF (ICC): Bevacizumab	EGFR (CNV+): Cetuximab	-	Epirubicin	-
Y	17425	M	66 - 70	Prostate	CT	-	VEGF (ICC): Bevacizumab	-	-	Cabazitaxel	-
Y	16387	F	66 - 70	Stomach	CT	-	VEGF (ICC): Bevacizumab	-	-	Carboplatin, Doxorubicin	SoC (Ovarian Cancer)
Y	17976	M	46 - 50	Testes	CT	-	VEGF (ICC): Bevacizumab	-	-	Epirubicin, Paclitaxel	SoC (Breast Cancer)
Y	24925	F	36 - 40	Breast	CT	-	VEGF (ICC): Bevacizumab	-	-	Methotrexate, Vinorelbine	Phase I / II trial (10.1002/cam4.2374)
Y	27548	F	36 - 40	Ovary	CT	-	VEGF (ICC): Bevacizumab	-	-	Paclitaxel	-
Y	20871	F	46 - 50	Colorectal	CT	-	FGFR (CNV): Regorafenib	-	-	Methotrexate, Paclitaxel	Phase I /II trial ( 10.1016/s0090-4295(99)00538-5)
Y	15372	F	41 - 45	Breast	CT	PIK3CA (SNV): Everolimus	-	-	-	Etoposide, Methotrexate	Part of SoC combination (EMACO)
Y	22063	M	61 - 65	Lung	CT	PIK3CA (SNV), NRAS (SNV): Everolimus	-	-	-	Cisplatin, Etoposide	SoC (Lung, Ovarian, Cervical cancers)
Y	16425	F	41 - 45	Skin	CT	mTOR (ICC): Everolimus	-	-	-	Cyclophosphamide, Docetaxel	SoC (Breast Cancer)
Y	14405	M	26 - 30	Testes	CT	mTOR (ICC): Everolimus	-	-	-	Docetaxel, Epirubicin	SoC (Breast Cancer)
N	17974	F	36 - 40	Breast	CT	mTOR (ICC): Everolimus	-	-	-	5-fluorouracil, Mitomycin	SoC (Colorectal Cancer)
Y	31754	M	41 - 45	Oesophagus	CT	mTOR (ICC), PIKCA (SNV): Everolimus	-	-	-	Cyclophosphamide, Vinorelbine	SoC (Soft Tissue Sarcoma)
Y	21597	M	13 - 35	Head and Neck	CT	mTOR (CRP): Everolimus	-	-	-	Methotrexate, Vinblastine	Phase II trial (10.1200/JCO.2006.08.2966)
Y	21174	F	26 - 30	Lung	CT	mTOR (CRP): Everolimus	-	-	-	Mitomycin, Vincristine	Part of SoC combinations in multiple cancers
Y	21074	F	26 - 30	Colorectal	CT	-	-	KRAS WT: Cetuximab	-	Doxorubicin, Mitomycin	Multiple (10.1016/s0022-5347(17)35496-4, 10.1200/jco.2014.32.15_suppl.10593, 10.1200/JCO.1983.1.6.368)
Y	20810	M	46 - 50	Head and Neck	CT	-	-	EGFR (DEL): Afatinib	-	Cyclophosphamide, Topotecan	SoC (Bone Cancer)
Y	28854	M	36 - 40	Colorectal	T	-	VEGFR (ICC): Regorafenib	KRAS WT: Cetuximab	-	(none)	-
		17694

## Sheet: S7. Outcomes
Supplementary Table 7. Outcomes
ID	Gender	Age Range	Primary	Regimen	Indication	PR	SD60	PFS	OS
21833	F	51 - 55	Breast	CT	mTOR	Y	-	12.9	14.2356			Overall	mTOR	Angiogenesis	EGFR
28437	M	46 - 50	Head And Neck	CT	mTOR	Y	-	2.3	8.38356		Cohort Size (Evaluable, ITT)	26,29	10, 11	15, 17	4, 5
22063	M	61 - 65	Lung	CT	mTOR	Y	-	3.8	3.84658		Response (number, %)
21597	M	13 - 35	Head and Neck	CT	mTOR	Y	-	3.5	10.2247		Partial Response	12 (46.2%, 41.4%)	5 (50.0%, 45.5%)	8 (53.3%, 47.1%)	2 (50.0%, 40.0%)
31754	M	41 - 45	Oesophagus	CT	mTOR	-	Y	2.3	4.66849		Stable Disease	11 (42.3%, 37.9%)	4 (40.0%, 36.4%)	5 (33.3%, 29.4%)	2 (50.0%, 40.0%)
16425	F	41 - 45	Skin	CT	mTOR	-	Y	3.8	11.5397		Progressive Disease	3 (11.5%, 10.3%)	1 (10.0%, 9.1%)	2 (13.3%, 11.8%)	-
14405	M	26 - 30	Testes	CT	mTOR	-	Y	6	13.7425		Objective Response Rate	46.2%, 41.4%	50.0%, 45.5%	53.3%, 47.1%	50.0%, 40.0%
21174	F	26 - 30	Lung	CT	mTOR	-	Y	7.5	8.31781		Median PFS (months)	4.3	3.8	5.2	6.95
15372	F	41 - 45	Breast	CT	mTOR	-	-	2.2	13.0521		Median OS (months)	8.8274	10.7178	8.77808	9.45205
16711	F	41 - 45	Endometrium	CT	mTOR, AGI	Y	-	8.2	11.211
21433	F	46 - 50	Occult	CT	AGI	Y	-	6.1	11.474
31918	F	36 - 40	Ovary	CT	AGI	Y	-	6.2	8.87671
20273	F	56 - 60	Breast	CT	AGI	Y	-	4.2	4.53699
27548	F	36 - 40	Ovary	CT	AGI	Y	-	9.7	14.0384
17976	M	46 - 50	Testes	CT	AGI	Y	-	12.9	14.8603
32061	M	61 - 65	Colorectal	CT	AGI	-	Y	5.2	7.95616
25653	M	46 - 50	Lung	CT	AGI	-	Y	3.7	15.2877
24925	F	36 - 40	Breast	CT	AGI	-	Y	3	3.09041
17425	M	66 - 70	Prostate	CT	AGI	-	Y	4.4	8.77808
20871	F	46 - 50	Colorectal	CT	AGI	-	Y	2.6	4.60274
17725	M	36 - 40	Head and Neck	CT	AGI	-	-	1.3	1.31507
16387	F	66 - 70	Stomach	CT	AGI	-	-	1.8	5.12877
26039	M	56 - 60	Oesophagus	CT	AGI,EGFR	Y	-	6.2	6.24658
28854	M	36 - 40	Colorectal	T	AGI,EGFR	Y	-	7.8	13.1836
21074	F	26 - 30	Colorectal	CT	EGFR	-	Y	7.7	12.6575
20810	M	46 - 50	Head and Neck	CT	EGFR	-	Y	3.4	3.41918

## Sheet: S8. Patientwise AEs
Supplementary Table 8. Patientwise AEs
Patient ID	Gender	Age range	Therapeutic Pathway	Cancer-type	Alopecia	Anemia	Anorexia	Constipation	Diarrhoea	Edema	Hypertension	Hypokalemia	Hyponatremia	Hypotension	Increased blood bilirubin	Mucositis Oral	Nausea	Neutropenia	Peripheral neuropathy	Paresthesia	Pyrexia	Thrombocytopenia	Vomiting
ANY GRADE																										Entire Cohort						mTOR Sub-Cohort						Angiogenesis Sub-Cohort						EGFR Sub-Cohort
17974	F	36 - 40	mTOR	Breast	-	-	-	-	-	-	-	-	-	-	-	-	-	-	-	-	-	-	-			Any Gr	Any Gr %	Gr III	Gr III %	Gr IV	Gr IV %	Any Gr	Any Gr %	Gr III	Gr III %	Gr IV	Gr IV %	Any Gr	Any Gr %	Gr III	Gr III %	Gr IV	Gr IV %	Any Gr	Any Gr %	Gr III	Gr III %	Gr IV	Gr IV %
28238	F	16 - 20	AGI	Ovary	-	-	-	-	-	-	-	-	-	-	-	Y	-	-	-	-	Y	-	-		Alopecia	2	0.0689655	-	-	-	-	-	-	-	-	-	-	2	0.0689655	-	-	-	-	-	-	-	-	-	-
21283	M	61 - 65	AGI,EGFR	Colon	-	-	-	-	-	-	-	-	-	-	-	-	-	-	-	-	-	-	-		Anemia	4	0.137931	1	0.0344828	1	0.0344828	3	0.103448	1	0.0344828	1	0.0344828	-	-	-	-	-	-	1	0.0344828	-	-	-	-
20810	M	46 - 50	EGFR	Head and Neck	-	Y	-	-	Y	-	-	Y	Y	Y	-	-	-	Y	Y	-	Y	Y	-		Anorexia	14	0.482759	7	0.241379	-	-	7	0.241379	4	0.137931	-	-	6	0.206897	2	0.0689655	-	-	2	0.0689655	1	0.0344828	-	-
20871	F	46 - 50	AGI	Colorectal	-	-	Y	Y	-	-	-	-	-	-	-	-	Y	-	-	-	Y	-	Y		Constipation	3	0.103448	-	-	-	-	-	-	-	-	-	-	3	0.103448	-	-	-	-	-	-	-	-	-	-
21074	F	26 - 30	EGFR	Colorectal	-	-	Y	-	-	-	-	-	-	-	-	Y	Y	Y	-	-	Y	-	Y		Diarrhoea	5	0.172414	2	0.0689655	-	-	2	0.0689655	-	-	-	-	3	0.103448	1	0.0344828	-	-	1	0.0344828	1	0.0344828	-	-
21433	F	46 - 50	AGI	Occult	Y	-	Y	-	-	-	-	-	-	-	-	Y	-	Y	Y	Y	Y	-	-		Edema	6	0.206897	4	0.137931	-	-	3	0.103448	2	0.0689655	-	-	3	0.103448	2	0.0689655	-	-	-	-	-	-	-	-
21174	F	26 - 30	mTOR	Lung	-	Y	Y	-	-	Y	-	-	-	-	-	-	Y	-	-	Y	Y	Y	Y		Hypertension	1	0.0344828	-	-	-	-	-	-	-	-	-	-	1	0.0344828	-	-	-	-	-	-	-	-	-	-
21597	M	13 - 35	mTOR	Head and Neck	-	-	-	-	-	-	-	-	-	-	-	Y	-	-	-	-	Y	-	-		Hypokalemia	1	0.0344828	-	-	-	-	-	-	-	-	-	-	-	-	-	-	-	-	1	0.0344828	-	-	-	-
22063	M	61 - 65	mTOR	Lung	-	Y	Y	-	-	Y	-	-	-	-	-	Y	-	-	-	Y	-	Y	-		Hyponatremia	1	0.0344828	-	-	-	-	-	-	-	-	-	-	-	-	-	-	-	-	1	0.0344828	-	-	-	-
21833	F	51 - 55	mTOR	Breast	-	-	Y	-	Y	-	-	-	-	-	-	-	-	-	Y	-	-	Y	-		Hypotension	1	0.0344828	1	0.0344828	-	-	-	-	-	-	-	-	-	-	-	-	-	-	1	0.0344828	1	0.0344828	-	-
17725	M	36 - 40	AGI	Head and Neck	-	-	Y	-	-	-	-	-	-	-	-	-	-	-	-	-	-	-	-		Increased blood bilirubin	1	0.0344828	-	-	-	-	1	0.0344828	-	-	-	-	-	-	-	-	-	-	-	-	-	-	-	-
20273	F	56 - 60	AGI	Breast	-	-	Y	Y	-	Y	Y	-	-	-	-	Y	-	Y	-	-	Y	-	-		Mucositis Oral	10	0.344828	6	0.206897	1	0.0344828	5	0.172414	3	0.103448	-	-	5	0.172414	3	0.103448	1	0.0344828	1	0.0344828	1	0.0344828	-	-
24925	F	36 - 40	AGI	Breast	-	-	-	-	Y	-	-	-	-	-	-	Y	-	-	-	-	-	-	-		Nausea	5	0.172414	-	-	-	-	2	0.0689655	-	-	-	-	2	0.0689655	-	-	-	-	1	0.0344828	-	-	-	-
25653	M	46 - 50	AGI	Lung	-	-	-	-	-	-	-	-	-	-	-	-	Y	Y	-	-	-	-	Y		Neutropenia	5	0.172414	1	0.0344828	-	-	-	-	-	-	-	-	3	0.103448	-	-	-	-	2	0.0689655	1	0.0344828	-	-
26039	M	56 - 60	AGI,EGFR	Oesophagus	-	-	Y	-	-	-	-	-	-	-	-	-	-	-	-	-	-	-	-		Peripheral neuropathy	8	0.275862	1	0.0344828	-	-	4	0.137931	-	-	-	-	4	0.137931	1	0.0344828	-	-	1	0.0344828	-	-	-	-
17976	M	46 - 50	AGI	Testes	-	-	-	Y	-	-	-	-	-	-	-	-	-	-	Y	-	-	-	-		Paresthesia	4	0.137931	-	-	-	-	3	0.103448	-	-	-	-	1	0.0344828	-	-	-	-	-	-	-	-	-	-
27548	F	36 - 40	AGI	Ovary	Y	-	-	-	-	-	-	-	-	-	-	-	-	-	Y	-	-	-	-		Pyrexia	10	0.344828	-	-	-	-	4	0.137931	-	-	-	-	5	0.172414	-	-	-	-	2	0.0689655	-	-	-	-
16387	F	66 - 70	AGI	Stomach	-	-	Y	-	Y	Y	-	-	-	-	-	-	-	-	-	-	-	-	-		Thrombocytopenia	4	0.137931	2	0.0689655	1	0.0344828	3	0.103448	2	0.0689655	1	0.0344828	-	-	-	-	-	-	1	0.0344828	-	-	-	-
14405	M	26 - 30	mTOR	Testes	-	-	Y	-	-	-	-	-	-	-	Y	-	Y	-	-	-	Y	-	Y		Vomiting	6	0.206897	1	0.0344828	-	-	2	0.0689655	1	0.0344828	-	-	3	0.103448	-	-	-	-	1	0.0344828	-	-	-	-
28437	M	46 - 50	mTOR	Head And Neck	-	Y	-	-	-	-	-	-	-	-	-	-	-	-	-	-	-	-	-		ANY	25	0.862069	15	0.517241	3	0.103448	10	0.344828	8	0.275862	2	0.0689655	14	0.482759	6	0.206897	1	0.0344828	3	0.103448	2	0.0689655	-	-
17425	M	66 - 70	AGI	Prostate	-	-	-	-	-	Y	-	-	-	-	-	-	-	-	-	-	-	-	-
28854	M	36 - 40	AGI,EGFR	Colorectal	-	-	-	-	-	-	-	-	-	-	-	-	-	-	-	-	-	-	-
15372	F	41 - 45	mTOR	Breast	-	-	Y	-	-	-	-	-	-	-	-	Y	-	-	Y	Y	-	-	-
16425	F	41 - 45	mTOR	Skin	-	-	Y	-	-	Y	-	-	-	-	-	Y	-	-	-	-	-	-	-
31754	M	41 - 45	mTOR	Oesophagus	-	-	Y	-	-	-	-	-	-	-	-	-	-	-	Y	-	-	-	-
31918	F	36 - 40	AGI	Ovary	-	-	-	-	-	-	-	-	-	-	-	-	-	-	-	-	-	-	Y
32061	M	61 - 65	AGI	Colorectal	-	-	-	-	-	-	-	-	-	-	-	-	-	-	-	-	-	-	-
16711	F	41 - 45	mTOR, AGI	Endometrium	-	-	-	-	Y	-	-	-	-	-	-	Y	-	-	Y	-	Y	-	-
Grade III
17974	F	36 - 40	mTOR	Breast	-	-	-	-	-	-	-	-	-	-	-	-	-	-	-	-	-	-	-
28238	F	16 - 20	AGI	Ovary	-	-	-	-	-	-	-	-	-	-	-	-	-	-	-	-	-	-	-
21283	M	61 - 65	AGI,EGFR	Colon	-	-	-	-	-	-	-	-	-	-	-	-	-	-	-	-	-	-	-
20810	M	46 - 50	EGFR	Head and Neck	-	-	-	-	Y	-	-	-	-	Y	-	-	-	-	-	-	-	-	-
20871	F	46 - 50	AGI	Colorectal	-	-	Y	-	-	-	-	-	-	-	-	-	-	-	-	-	-	-	-
21074	F	26 - 30	EGFR	Colorectal	-	-	Y	-	-	-	-	-	-	-	-	Y	-	Y	-	-	-	-	-
21433	F	46 - 50	AGI	Occult	-	-	-	-	-	-	-	-	-	-	-	-	-	-	Y	-	-	-	-
21174	F	26 - 30	mTOR	Lung	-	-	Y	-	-	Y	-	-	-	-	-	-	-	-	-	-	-	-	Y
21597	M	13 - 35	mTOR	Head and Neck	-	-	-	-	-	-	-	-	-	-	-	Y	-	-	-	-	-	-	-
22063	M	61 - 65	mTOR	Lung	-	-	Y	-	-	-	-	-	-	-	-	-	-	-	-	-	-	Y	-
21833	F	51 - 55	mTOR	Breast	-	-	Y	-	-	-	-	-	-	-	-	-	-	-	-	-	-	Y	-
17725	M	36 - 40	AGI	Head and Neck	-	-	-	-	-	-	-	-	-	-	-	-	-	-	-	-	-	-	-
20273	F	56 - 60	AGI	Breast	-	-	Y	-	-	Y	-	-	-	-	-	Y	-	-	-	-	-	-	-
24925	F	36 - 40	AGI	Breast	-	-	-	-	Y	-	-	-	-	-	-	Y	-	-	-	-	-	-	-
25653	M	46 - 50	AGI	Lung	-	-	-	-	-	-	-	-	-	-	-	-	-	-	-	-	-	-	-
26039	M	56 - 60	AGI,EGFR	Oesophagus	-	-	-	-	-	-	-	-	-	-	-	-	-	-	-	-	-	-	-
17976	M	46 - 50	AGI	Testes	-	-	-	-	-	-	-	-	-	-	-	-	-	-	-	-	-	-	-
27548	F	36 - 40	AGI	Ovary	-	-	-	-	-	-	-	-	-	-	-	-	-	-	-	-	-	-	-
16387	F	66 - 70	AGI	Stomach	-	-	-	-	-	-	-	-	-	-	-	-	-	-	-	-	-	-	-
14405	M	26 - 30	mTOR	Testes	-	-	-	-	-	-	-	-	-	-	-	-	-	-	-	-	-	-	-
28437	M	46 - 50	mTOR	Head And Neck	-	Y	-	-	-	-	-	-	-	-	-	-	-	-	-	-	-	-	-
17425	M	66 - 70	AGI	Prostate	-	-	-	-	-	Y	-	-	-	-	-	-	-	-	-	-	-	-	-
28854	M	36 - 40	AGI,EGFR	Colorectal	-	-	-	-	-	-	-	-	-	-	-	-	-	-	-	-	-	-	-
15372	F	41 - 45	mTOR	Breast	-	-	-	-	-	-	-	-	-	-	-	-	-	-	-	-	-	-	-
16425	F	41 - 45	mTOR	Skin	-	-	-	-	-	Y	-	-	-	-	-	Y	-	-	-	-	-	-	-
31754	M	41 - 45	mTOR	Oesophagus	-	-	Y	-	-	-	-	-	-	-	-	-	-	-	-	-	-	-	-
31918	F	36 - 40	AGI	Ovary	-	-	-	-	-	-	-	-	-	-	-	-	-	-	-	-	-	-	-
32061	M	61 - 65	AGI	Colorectal	-	-	-	-	-	-	-	-	-	-	-	-	-	-	-	-	-	-	-
16711	F	41 - 45	mTOR, AGI	Endometrium	-	-	-	-	-	-	-	-	-	-	-	Y	-	-	-	-	-	-	-
Grade IV
17974	F	36 - 40	mTOR	Breast	-	-	-	-	-	-	-	-	-	-	-	-	-	-	-	-	-	-	-
28238	F	16 - 20	AGI	Ovary	-	-	-	-	-	-	-	-	-	-	-	-	-	-	-	-	-	-	-
21283	M	61 - 65	AGI,EGFR	Colon	-	-	-	-	-	-	-	-	-	-	-	-	-	-	-	-	-	-	-
20810	M	46 - 50	EGFR	Head and Neck	-	-	-	-	-	-	-	-	-	-	-	-	-	-	-	-	-	-	-
20871	F	46 - 50	AGI	Colorectal	-	-	-	-	-	-	-	-	-	-	-	-	-	-	-	-	-	-	-
21074	F	26 - 30	EGFR	Colorectal	-	-	-	-	-	-	-	-	-	-	-	-	-	-	-	-	-	-	-
21433	F	46 - 50	AGI	Occult	-	-	-	-	-	-	-	-	-	-	-	-	-	-	-	-	-	-	-
21174	F	26 - 30	mTOR	Lung	-	-	-	-	-	-	-	-	-	-	-	-	-	-	-	-	-	-	-
21597	M	13 - 35	mTOR	Head and Neck	-	-	-	-	-	-	-	-	-	-	-	-	-	-	-	-	-	-	-
22063	M	61 - 65	mTOR	Lung	-	-	-	-	-	-	-	-	-	-	-	-	-	-	-	-	-	Y	-
21833	F	51 - 55	mTOR	Breast	-	-	-	-	-	-	-	-	-	-	-	-	-	-	-	-	-	-	-
17725	M	36 - 40	AGI	Head and Neck	-	-	-	-	-	-	-	-	-	-	-	-	-	-	-	-	-	-	-
20273	F	56 - 60	AGI	Breast	-	-	-	-	-	-	-	-	-	-	-	Y	-	-	-	-	-	-	-
24925	F	36 - 40	AGI	Breast	-	-	-	-	-	-	-	-	-	-	-	-	-	-	-	-	-	-	-
25653	M	46 - 50	AGI	Lung	-	-	-	-	-	-	-	-	-	-	-	-	-	-	-	-	-	-	-
26039	M	56 - 60	AGI,EGFR	Oesophagus	-	-	-	-	-	-	-	-	-	-	-	-	-	-	-	-	-	-	-
17976	M	46 - 50	AGI	Testes	-	-	-	-	-	-	-	-	-	-	-	-	-	-	-	-	-	-	-
27548	F	36 - 40	AGI	Ovary	-	-	-	-	-	-	-	-	-	-	-	-	-	-	-	-	-	-	-
16387	F	66 - 70	AGI	Stomach	-	-	-	-	-	-	-	-	-	-	-	-	-	-	-	-	-	-	-
14405	M	26 - 30	mTOR	Testes	-	-	-	-	-	-	-	-	-	-	-	-	-	-	-	-	-	-	-
28437	M	46 - 50	mTOR	Head And Neck	-	Y	-	-	-	-	-	-	-	-	-	-	-	-	-	-	-	-	-
17425	M	66 - 70	AGI	Prostate	-	-	-	-	-	-	-	-	-	-	-	-	-	-	-	-	-	-	-
28854	M	36 - 40	AGI,EGFR	Colorectal	-	-	-	-	-	-	-	-	-	-	-	-	-	-	-	-	-	-	-
15372	F	41 - 45	mTOR	Breast	-	-	-	-	-	-	-	-	-	-	-	-	-	-	-	-	-	-	-
16425	F	41 - 45	mTOR	Skin	-	-	-	-	-	-	-	-	-	-	-	-	-	-	-	-	-	-	-
31754	M	41 - 45	mTOR	Oesophagus	-	-	-	-	-	-	-	-	-	-	-	-	-	-	-	-	-	-	-
31918	F	36 - 40	AGI	Ovary	-	-	-	-	-	-	-	-	-	-	-	-	-	-	-	-	-	-	-
32061	M	61 - 65	AGI	Colorectal	-	-	-	-	-	-	-	-	-	-	-	-	-	-	-	-	-	-	-
16711	F	41 - 45	mTOR, AGI	Endometrium	-	-	-	-	-	-	-	-	-	-	-	-	-	-	-	-	-	-	-

## Sheet: S9. 50 and 452 Gene Panels
Gene	452 gene panel	50 gene panel
ABL1	Y	Y
ABL2	Y	-
ACVR2A	Y	-
ADAMTS20	Y	-
AFF1	Y	-
AFF3	Y	-
AKAP9	Y	-
AKT1	Y	Y
AKT2	Y	-
AKT3	Y	-
ALK	Y	Y
APC	Y	Y
AR	Y	-
ARAF	Y	-
ARID1A	Y	-
ARID2	Y	-
ARNT	Y	-
ASXL1	Y	-
ATF1	Y	-
ATM	Y	Y
ATR	Y	-
ATRX	Y	-
AURKA	Y	-
AURKB	Y	-
AURKC	Y	-
AXL	Y	-
BAI3	Y	-
BAP1	Y	-
BCL10	Y	-
BCL11A	Y	-
BCL11B	Y	-
BCL2	Y	-
BCL2L1	Y	-
BCL2L2	Y	-
BCL3	Y	-
BCL6	Y	-
BCL9	Y	-
BCR	Y	-
BIRC2	Y	-
BIRC3	Y	-
BIRC5	Y	-
BLM	Y	-
BLNK	Y	-
BMPR1A	Y	-
BRAF	Y	Y
BRCA1	Y	-
BRCA2	Y	-
BRD3	Y	-
BRIP1	Y	-
BTK	Y	-
BUB1B	Y	-
CARD11	Y	-
CASC5	Y	-
CBL	Y	-
CCND1	Y	-
CCND2	Y	-
CCND3	Y	-
CCNE1	Y	-
CD79A	Y	-
CD79B	Y	-
CDC73	Y	-
CDH1	Y	Y
CDH11	Y	-
CDH2	Y	-
CDH20	Y	-
CDH5	Y	-
CDK12	Y	-
CDK2	Y	-
CDK4	Y	-
CDK6	Y	-
CDK8	Y	-
CDKN1B	Y	-
CDKN2A	Y	Y
CDKN2B	Y	-
CDKN2C	Y	-
CEBPA	Y	-
CHEK1	Y	-
CHEK2	Y	-
CIC	Y	-
CKS1B	Y	-
CMPK1	Y	-
COL1A1	Y	-
CRBN	Y	-
CREB1	Y	-
CREBBP	Y	-
CRKL	Y	-
CRTC1	Y	-
CSF1R	Y	Y
CSMD3	Y	-
CTNNA1	Y	-
CTNNB1	Y	Y
CYLD	Y	-
CYP2C19	Y	-
CYP2D6	Y	-
DAXX	Y	-
DCC	Y	-
DDB2	Y	-
DDIT3	Y	-
DDR2	Y	-
DEK	Y	-
DICER1	Y	-
DNMT3A	Y	-
DPYD	Y	-
DST	Y	-
EGFR	Y	Y
EML4	Y	-
EP300	Y	-
EP400	Y	-
EPHA3	Y	-
EPHA7	Y	-
EPHB1	Y	-
EPHB4	Y	-
EPHB6	Y	-
ERBB2	Y	Y
ERBB3	Y	-
ERBB4	Y	Y
ERCC1	Y	-
ERCC2	Y	-
ERCC3	Y	-
ERCC4	Y	-
ERCC5	Y	-
ERG	Y	-
ESR1	Y	-
ETS1	Y	-
ETV1	Y	-
ETV4	Y	-
ETV5	Y	-
EXT1	Y	-
EXT2	Y	-
EZH2	Y	Y
FAM123B	Y	-
FANCA	Y	-
FANCC	Y	-
FANCD2	Y	-
FANCF	Y	-
FANCG	Y	-
FANCI	Y	-
FAS	Y	-
FBXW7	Y	Y
FGF19	Y	-
FGF3	Y	-
FGFR1	Y	Y
FGFR2	Y	Y
FGFR3	Y	Y
FGFR4	Y	-
FGR	Y	-
FH	Y	-
FLCN	Y	-
FLI1	Y	-
FLT1	Y	-
FLT3	Y	Y
FLT4	Y	-
FN1	Y	-
FOXL2	Y	-
FOXO1	Y	-
FOXO3	Y	-
FOXP1	Y	-
FOXP4	Y	-
FZR1	Y	-
G6PD	Y	-
GATA1	Y	-
GATA2	Y	-
GATA3	Y	-
GDNF	Y	-
GNA11	Y	Y
GNAQ	Y	Y
GNAS	Y	Y
GPR124	Y	-
GRM8	Y	-
GUCY1A2	Y	-
H3F3A	Y	-
HCAR1	Y	-
HIF1A	Y	-
HIST1H3B	Y	-
HLF	Y	-
HNF1A	Y	Y
HOOK3	Y	-
HRAS	Y	Y
HSP90AA1	Y	-
HSP90AB1	Y	-
ICK	Y	-
IDH1	Y	Y
IDH2	Y	Y
IGF1R	Y	-
IGF2	Y	-
IGF2R	Y	-
IKBKB	Y	-
IKBKE	Y	-
IKZF1	Y	-
IL2	Y	-
IL21R	Y	-
IL6ST	Y	-
IL7R	Y	-
ING4	Y	-
IRF4	Y	-
IRS2	Y	-
ITGA10	Y	-
ITGA9	Y	-
ITGB2	Y	-
ITGB3	Y	-
JAK1	Y	-
JAK2	Y	Y
JAK3	Y	Y
JUN	Y	-
KAT6A	Y	-
KAT6B	Y	-
KDM5C	Y	-
KDM6A	Y	-
KDR	Y	Y
KEAP1	Y	-
KIT	Y	Y
KLF6	Y	-
KNSTRN	Y	-
KRAS	Y	Y
LAMP1	Y	-
LCK	Y	-
LIFR	Y	-
LPHN3	Y	-
LPP	Y	-
LRP1B	Y	-
LTF	Y	-
LTK	Y	-
MAF	Y	-
MAFB	Y	-
MAGEA1	Y	-
MAGI1	Y	-
MAGOH	Y	-
MALT1	Y	-
MAML2	Y	-
MAP2K1	Y	-
MAP2K2	Y	-
MAP2K4	Y	-
MAP3K7	Y	-
MAPK1	Y	-
MAPK8	Y	-
MARK1	Y	-
MARK4	Y	-
MAX	Y	-
MBD1	Y	-
MCL1	Y	-
MDM2	Y	-
MDM4	Y	-
MED12	Y	-
MEN1	Y	-
MET	Y	Y
MITF	Y	-
MLH1	Y	Y
MLL	Y	-
MLL2	Y	-
MLL3	Y	-
MLLT10	Y	-
MMP2	Y	-
MN1	Y	-
MPL	Y	Y
MRE11A	Y	-
MSH2	Y	-
MSH6	Y	-
MTOR	Y	-
MTR	Y	-
MTRR	Y	-
MUC1	Y	-
MUTYH	Y	-
MYB	Y	-
MYBL1	Y	-
MYC	Y	-
MYCL	Y	-
MYCL1	Y	-
MYCN	Y	-
MYD88	Y	-
MYH11	Y	-
MYH9	Y	-
NBN	Y	-
NCOA1	Y	-
NCOA2	Y	-
NCOA4	Y	-
NF1	Y	-
NF2	Y	-
NFE2L2	Y	-
NFKB1	Y	-
NFKB2	Y	-
NIN	Y	-
NKX2-1	Y	-
NLRP1	Y	-
NOTCH1	Y	Y
NOTCH2	Y	-
NOTCH3	Y	-
NOTCH4	Y	-
NPM1	Y	Y
NRAS	Y	Y
NRG1	Y	-
NSD1	Y	-
NTRK1	Y	-
NTRK2	Y	-
NTRK3	Y	-
NUMA1	Y	-
NUP214	Y	-
NUP98	Y	-
NUTM1	Y	-
PAK3	Y	-
PALB2	Y	-
PARP1	Y	-
PAX3	Y	-
PAX5	Y	-
PAX7	Y	-
PAX8	Y	-
PBRM1	Y	-
PBX1	Y	-
PDE4DIP	Y	-
PDGFB	Y	-
PDGFRA	Y	Y
PDGFRB	Y	-
PER1	Y	-
PGAP3	Y	-
PHOX2B	Y	-
PIK3C2B	Y	-
PIK3CA	Y	Y
PIK3CB	Y	-
PIK3CD	Y	-
PIK3CG	Y	-
PIK3R1	Y	-
PIK3R2	Y	-
PIM1	Y	-
PKHD1	Y	-
PLAG1	Y	-
PLCG1	Y	-
PLEKHG5	Y	-
PML	Y	-
PMS1	Y	-
PMS2	Y	-
POLE	Y	-
POT1	Y	-
POU5F1	Y	-
PPARG	Y	-
PPP2R1A	Y	-
PRDM1	Y	-
PRKACA	Y	-
PRKACB	Y	-
PRKAR1A	Y	-
PRKDC	Y	-
PSIP1	Y	-
PTCH1	Y	-
PTEN	Y	Y
PTGS2	Y	-
PTPN11	Y	Y
PTPRD	Y	-
PTPRT	Y	-
RAC1	Y	-
RAD50	Y	-
RAD51	Y	-
RAD51B	Y	-
RAD51C	Y	-
RAD51D	Y	-
RAF1	Y	-
RALGDS	Y	-
RARA	Y	-
RB1	Y	Y
RECQL4	Y	-
REL	Y	-
RELA	Y	-
RET	Y	Y
RHEB	Y	-
RHOA	Y	-
RHOH	Y	-
RICTOR	Y	-
RNASEL	Y	-
RNF2	Y	-
RNF213	Y	-
RNF43	Y	-
ROS1	Y	-
RPS6KA2	Y	-
RRM1	Y	-
RSPO2	Y	-
RSPO3	Y	-
RUNX1	Y	-
RUNX1T1	Y	-
SAMD9	Y	-
SBDS	Y	-
SDHA	Y	-
SDHB	Y	-
SDHC	Y	-
SDHD	Y	-
SEPT9	Y	-
SETD2	Y	-
SF3B1	Y	-
SGK1	Y	-
SH2D1A	Y	-
SLX4	Y	-
SMAD2	Y	-
SMAD4	Y	Y
SMARCA4	Y	-
SMARCB1	Y	Y
SMO	Y	Y
SMUG1	Y	-
SOCS1	Y	-
SOX11	Y	-
SOX2	Y	-
SPOP	Y	-
SRC	Y	Y
SSX1	Y	-
STAT3	Y	-
STK11	Y	Y
STK36	Y	-
SUFU	Y	-
SYK	Y	-
SYNE1	Y	-
TAF1	Y	-
TAF1L	Y	-
TAL1	Y	-
TBX22	Y	-
TCF12	Y	-
TCF3	Y	-
TCF7L1	Y	-
TCF7L2	Y	-
TCL1A	Y	-
TERT	Y	-
TET1	Y	-
TET2	Y	-
TFE3	Y	-
TGFBR2	Y	-
TGM7	Y	-
THBS1	Y	-
TIMP3	Y	-
TLR4	Y	-
TLX1	Y	-
TNFAIP3	Y	-
TNFRSF14	Y	-
TNK2	Y	-
TOP1	Y	-
TP53	Y	Y
TPR	Y	-
TRIM24	Y	-
TRIM33	Y	-
TRIP11	Y	-
TRRAP	Y	-
TSC1	Y	-
TSC2	Y	-
TSHR	Y	-
U2AF1	Y	-
UBR5	Y	-
UGT1A1	Y	-
USP9X	Y	-
VHL	Y	Y
WAS	Y	-
WHSC1	Y	-
WRN	Y	-
WT1	Y	-
XPA	Y	-
XPC	Y	-
XPO1	Y	-
XRCC2	Y	-
ZNF384	Y	-
ZNF521	Y	-
